# Supplementary material for: Copper(II) Methacrylate Complexes with Imidazole Derivatives—Structural, Spectral and Antitumor Features
Source: Molecules. 2024 Aug 24;29(17):4010. doi: 10.3390/molecules29174010 (PMC11396722; doi:10.3390/molecules29174010)
Supplement: Supplementary file 1 [file molecules-29-04010-s001.zip]

Archive with 1 entries (1 files):
- molecules-3150090-supplementary.pdf
